# Supplementary material for: Low Doses of PFOA Promote Prostate and Breast Cancer Cells Growth through Different Pathways
Source: Int J Mol Sci. 2022 Jul 18;23(14):7900. doi: 10.3390/ijms23147900 (PMC9318902; doi:10.3390/ijms23147900)
Supplement: Supplementary file 1 [file ijms-23-07900-s001.zip]

Archive with 1 entries (1 files):
- ijms-1817936-supplementary.pdf
